# Supplementary material for: First-in-Man Use of Sutureless Perceval Valve for Endocarditis After Ozaki Procedure: A Bail-Out Strategy in Redo Infectious Aortic Valve Surgery
Source: Reports (MDPI). 2026 Jan 24;9(1):33. doi: 10.3390/reports9010033 (PMC12921742; doi:10.3390/reports9010033)
Supplement: Supplementary file 1 [file reports-09-00033-s001.zip]

Archive with 1 entries (1 files):
- reports-4026357-supplementary S1.mp4
